# Supplementary material for: Grey and white matter differences in Chronic Fatigue Syndrome – A voxel-based morphometry study
Source: Neuroimage Clin. 2017 Sep 28;17:24–30. doi: 10.1016/j.nicl.2017.09.024 (PMC5633338; doi:10.1016/j.nicl.2017.09.024)
Supplement: Supplementary file 3 — Supplementary material 3: mean normalized T1 image. [file mmc3.zip]

Archive with 1 entries (1 files):
- mean_norm_ana.nii
